# Supplementary material for: Permian hypercarnivore suggests dental complexity among early amniotes
Source: Nat Commun. 2022 Aug 19;13:4882. doi: 10.1038/s41467-022-32621-5 (PMC9391490; doi:10.1038/s41467-022-32621-5)
Supplement: Supplementary file 4 — Source Data [file 41467_2022_32621_MOESM4_ESM.xlsx]

## Sheet: Figure 1a
Figure 1a	anti-FOXO

## Sheet: Figure 5d
Figure 5a
	Total Incremental lines of von Ebner	Replacement Rate (days)	Feeding Behaviour	Taxon
	71	39	Carnivorous	Mesenosaurus efremovi (Me)
	74	49	Carnivorous	Mesenosaurus efremovi (Me)
	89	32	Carnivorous	Mesenosaurus efremovi (Me)
	102	41	Carnivorous	Mesenosaurus efremovi (Me)
	64	35	Carnivorous	Mesenosaurus efremovi (Me)
	59	36	Carnivorous	Mesenosaurus efremovi (Me)
	72	46	Carnivorous	Mesenosaurus efremovi (Me)
	92	46	Carnivorous	Mesenosaurus efremovi (Me)
	94	30	Carnivorous	Mesenosaurus efremovi (Me)
	68	43	Carnivorous	Mesenosaurus efremovi (Me)
	56	34	Carnivorous	Mesenosaurus efremovi (Me)
	83	55	Carnivorous	Mesenosaurus efremovi (Me)
	86	41	Carnivorous	Mesenosaurus efremovi (Me)
	62	31	Carnivorous	Mesenosaurus efremovi (Me)
	73	50	Carnivorous	Mesenosaurus efremovi (Me)
	459	105	Carnivorous	Dimetrodon (Di)
	147	104	Insectivorous	Delorhynchus (De)
	169	137	Insectivorous	Delorhynchus (De)
	506	391	Herbivorous	Oromycter (Or)
	206	182	Insectivorous	Opisthodontosaurus (Op)
	258	193	Insectivorous	Opisthodontosaurus (Op)
	512	381	Herbivorous	Edaphosaurus pogonias (Ed)
	567	431	Herbivorous	Ennatosaurus tecton (En)
	628	459	Herbivorous	Ennatosaurus tecton (En)
	188	78	Carnivorous	Varanus Bengalensis (Va)
	157	98	Insectivorous	Colobomycter (Co)
	146	77	Omnivorous	Captorhinus (Cap)
	171	135	Carnivorous	Seymouria (Se)
Figure 5b	Taxa	Tooth Longevity	Replacement Rate
	Seymouria	171	135
	Captorhinus	146	77
	Delorhynchus	147	104
	Ennatosaurus	570	445
	Oromycter	506	391
	Mesenosaurus	76	42
	Watongia	145	NA
	Edaphosaurus	512	381
	Dimetrodon	459	105
	Haptodus	151	NA
	Length of branches for cladogram created in R studio
	Ancestor Node	Descendant node	Length of branches	Branches
	335	296	39	Seymouria
	320	289	31	Cardiocephalus
	318	307	11	Reptilia
	307	289	18	Captorhinus - Eureptilia
	307	289	18	Delorhynchus - Parareptilia
	312	302	10	Synapsida
	302	272	30	Ennatosaurus
	302	289	13	Oromycter
	311	299	12	Caseids
	299	289	10	Mesenosaurus
	299	275	24	Watongia
	307	296	11	Edaphosaurus
	307	289	18	Dimetrodon
	307	305	2	Haptodus
Supplementary Figure 10
	Body Mass (kg)	Replacement Rate (days)	Feeding Behaviour	Taxon
	8	39	Carnivorous	Mesenosaurus efremovi (Me)
	8	49	Carnivorous	Mesenosaurus efremovi (Me)
	8	32	Carnivorous	Mesenosaurus efremovi (Me)
	8	41	Carnivorous	Mesenosaurus efremovi (Me)
	8	35	Carnivorous	Mesenosaurus efremovi (Me)
	8	36	Carnivorous	Mesenosaurus efremovi (Me)
	8	46	Carnivorous	Mesenosaurus efremovi (Me)
	8	46	Carnivorous	Mesenosaurus efremovi (Me)
	8	55	Carnivorous	Mesenosaurus efremovi (Me)
	8	41	Carnivorous	Mesenosaurus efremovi (Me)
	8	31	Carnivorous	Mesenosaurus efremovi (Me)
	8	50	Carnivorous	Mesenosaurus efremovi (Me)
	84	381	Herbivorous	Edaphosaurus (Ed)
	200	431	Herbivorous	Ennatosaurus tecton (En)
	200	459	Herbivorous	Ennatosaurus tecton (En)
	20	391	Herbivorous	Oromycter (Or)
	40	105	Carnivorous	Dimetrodon (Di)
	0.45	104	Insectivorous	Delorhynchus (De)
	0.45	137	Insectivorous	Delorhynchus (De)
	0.3	98	Insectivorous	Colobomycter (Co)
	0.4	182	Insectivorous	Opisthodontosaurus (Op)
	0.4	193	Insectivorous	Opisthodontosaurus (Op)
	0.6	77	Omnivorous	Captorhinus aguti (Cap)
	12	135	Carnivorous	Seymouria (Se)
	7.2	78	Carnivorous	Varanus bengalensis (Ben)

## Sheet: Supplementary Figure 10
Supplementary Figure 10
	Body Mass (kg)	Replacement Rate (days)	Feeding Behaviour	Taxon
	8	39	Carnivorous	Mesenosaurus efremovi (Me)
	8	49	Carnivorous	Mesenosaurus efremovi (Me)
	8	32	Carnivorous	Mesenosaurus efremovi (Me)
	8	41	Carnivorous	Mesenosaurus efremovi (Me)
	8	35	Carnivorous	Mesenosaurus efremovi (Me)
	8	36	Carnivorous	Mesenosaurus efremovi (Me)
	8	46	Carnivorous	Mesenosaurus efremovi (Me)
	8	46	Carnivorous	Mesenosaurus efremovi (Me)
	8	55	Carnivorous	Mesenosaurus efremovi (Me)
	8	41	Carnivorous	Mesenosaurus efremovi (Me)
	8	31	Carnivorous	Mesenosaurus efremovi (Me)
	8	50	Carnivorous	Mesenosaurus efremovi (Me)
	84	381	Herbivorous	Edaphosaurus (Ed)
	200	431	Herbivorous	Ennatosaurus tecton (En)
	200	459	Herbivorous	Ennatosaurus tecton (En)
	20	391	Herbivorous	Oromycter (Or)
	40	105	Carnivorous	Dimetrodon (Di)
	0.45	104	Insectivorous	Delorhynchus (De)
	0.45	137	Insectivorous	Delorhynchus (De)
	0.3	98	Insectivorous	Colobomycter (Co)
	0.4	182	Insectivorous	Opisthodontosaurus (Op)
	0.4	193	Insectivorous	Opisthodontosaurus (Op)
	0.6	77	Omnivorous	Captorhinus aguti (Cap)
	12	135	Carnivorous	Seymouria (Se)
	7.2	78	Carnivorous	Varanus bengalensis (Ben)
